# Supplementary material for: Red Spot on the European Green Map: Will the Extra Catastrophic Phenomenon Take the Polish Poaching-Pressured Ospreys to the Brink of Extinction?
Source: Animals (Basel). 2021 Dec 29;12(1):69. doi: 10.3390/ani12010069 (PMC8749539; doi:10.3390/ani12010069)
Supplement: Supplementary file 1 [file animals-12-00069-s001.zip]

Archive with 1 entries (1 files):
- animals-1510314-supplementary.xlsx
