# Supplementary material for: Red Spot on the European Green Map: Will the Extra Catastrophic Phenomenon Take the Polish Poaching-Pressured Ospreys to the Brink of Extinction?
Source: Animals (Basel). 2021 Dec 29;12(1):69. doi: 10.3390/ani12010069 (PMC8749539; doi:10.3390/ani12010069)
Supplement: Supplementary file 1 [file animals-12-00069-s001.zip › animals-1510314-supplementary.xlsx]

## Sheet: Arkusz1
Brood number	Camera type	Year	Brood Effect	Cause of failure	Date of failure	Clutch size	Hatch size	Fledglings numbers	Comments
1	Trial camera	2018	Success			?	3	3
2	Trial camera		Success			?	2	2
3	Trial camera		Success			?	3	3
4	Trial camera		Success			?	3	3
5	Trial camera		Success			?	2	2
6	Trial camera		Success			?	2	2
7	Trial camera		Success			?	3	3
8	On-line digital camera		Success			3	3	3
9	Trial camera	2019	Success			3	3	3
10	Trial camera		Failure	Northern Goshawk	02 VII	3	3	0
11	Trial camera		Success			3	3	3
12	Trial camera		Success			3	3	3	3 juveniles hunted by Northern Goshawk in post-fledging period
13	Trial camera		Partial failure	Unhatched egg		2	1	1
14	Trial camera		Success			4	4	4
15	Trial camera		Failure	Breeding abandonment secondarily Pine Marten	04 VII	2	0	0
16	On-line digital camera		Partial failure	Unhatched egg		3	2	2
17	On-line digital camera		Failure	Northern Goshawk	26 VI	3	3	0
18	Trial camera	2020	Success			?	?	3
19	Trial camera		Success			?	?	1
20	Trial camera		Partial failure	Unknown predator	25 V	3	1	1
21	Trial camera		Failure	White-tailed Eagle secondarily Great Spotted Woodpecker and Eurasian Jay	13 VII	?	2	0
22	Trial camera		Success			3	3	3
23	Trial camera		Success			3	3	3
24	Trial camera		Success			?	2	2
25	Trial camera		Failure	Breeding abandonment	18 V	4	0	0
26	On-line digital camera		Success			3	2	2
27	On-line digital camera		Success			3	1	1
